# Supplementary material for: Genetic regulation of lncRNA expression in whole human brain and their contribution to CNS disorders
Source: Brief Bioinform. 2025 Jun 21;26(3):bbaf291. doi: 10.1093/bib/bbaf291 (PMC12205935; doi:10.1093/bib/bbaf291)
Supplement: Han-Supplementary_Tables_S1_to_S16_bbaf291 [file han-supplementary_tables_s1_to_s16_bbaf291.zip]

Archive with 1 entries (1 files):
- Han-Supplementary_Tables_S1_to_S16_bbaf291.rar
